# Supplementary material for: Early Imaging and Molecular Changes with Neoadjuvant Bevacizumab in Stage II/III Breast Cancer
Source: Cancers (Basel). 2021 Jul 14;13(14):3511. doi: 10.3390/cancers13143511 (PMC8307791; doi:10.3390/cancers13143511)
Supplement: Supplementary file 1 [file cancers-13-03511-s001.zip]

Archive with 1 entries (1 files):
- cancers-1161547-supplementary.pdf
